# Supplementary material for: Vasorelaxant Effect and Blood Pressure Reduction Potential of Pitaya Juice Concentrate (Stenocereus huastecorum) Associated with Calcium Channel Blockade
Source: Foods. 2024 Aug 22;13(16):2631. doi: 10.3390/foods13162631 (PMC11353776; doi:10.3390/foods13162631)
Supplement: Supplementary file 1 [file foods-13-02631-s001.zip]

Archive with 1 entries (1 files):
- foods-3100234-supplementary.pdf
